# Supplementary material for: In Vivo and In Vitro Characterization of Close Analogs of Compound KA-11, a New Antiseizure Drug Candidate
Source: Int J Mol Sci. 2023 May 5;24(9):8302. doi: 10.3390/ijms24098302 (PMC10179080; doi:10.3390/ijms24098302)
Supplement: Supplementary file 1 [file ijms-24-08302-s001.zip]

Archive with 1 entries (1 files):
- ijms-2343302-supplementary.pdf
